# Supplementary material for: Computed tomography evaluation of risk factors for an undesirable buccal split during sagittal split ramus osteotomy
Source: PLoS One. 2023 Mar 2;18(3):e0279850. doi: 10.1371/journal.pone.0279850 (PMC9980734; doi:10.1371/journal.pone.0279850)
Supplement: S1 Raw data — (XLSX) [file pone.0279850.s001.xlsx]

## Sheet: Sheet1
ID	name	date	left/right	result再確認	外側ー内側	下顎管ー内側	下顎管と外側皮質骨の連続	下顎枝後縁海綿骨	下顎孔ー後縁までの距離
14788875	クガノブユキ	43867	L		16	6	あり	あり
14788875	クガノブユキ	43867	R		16.5	6	なし	あり
15092130	オノザトショウゴ	43873	L		14	5
15092130	オノザトショウゴ	43873	R		15	5.5
15345934	イシダサキ	43894	L
15345934	イシダサキ	43894	R
15511400	ホシノフミヤ	43895	L
15511400	ホシノフミヤ	43895	R
15159391	キタダモエ	44041	R		13	4	なし	あり
15159391	キタダモエ	44041	L		12	3	なし	あり
15380322	カタオカノゾミ	44047	R	L	10	3	なし	あり
15380322	カタオカノゾミ	44047	L	L	13	4	なし	あり
15102489	ニノミヤカナエ	44054	R	L	11.5	5	あり	あり
15102489	ニノミヤカナエ	44054	L	L	12	4	なし	あり
15601183	テラシマユウスケ	44062	R	D	14	5.5	なし	あり
15601183	テラシマユウスケ	44062	L	L	10.5	2	なし	あり
15840056	カジアヤカ	44076	R	L						スライスに両側上顎１見えず除外
15840056	カジアヤカ	44076	L	L	16	5.5	なし	あり
15339462	カナザワシズキ	44097	R	L	14.5	5	なし	あり
15339462	カナザワシズキ	44097	L	L	15.5	4	なし	あり
15453249	テラサワユウジ	44104	L	L	15	5	あり	あり
15453249	テラサワユウジ	44104	R	B	14	4.5	あり	あり

## Sheet: Patient data
Case	Age	Side	Result	location of the mandibular foramen	Operator	Movement
1	37	L	S	N	YKK	Setback
		R	B	N	HH	Setback
2	31	L	S	Y	HH	Setback
		R	S	N	YKK	Setback
3	26	L	S	Y	HH	Setback
		R	S	N	YKK	Setback
4	19	L	S	N	HH	Setback
		R	B	N	MW	Setback
5	27	L	S	N	HH	Setback
		R	S	N	MW	Setback
6	28	L	S	N	HH	Setback
		R	S	N	MW	Setback
7	19	L	B	N	MW	Setback
		R	B	N	YKK	Setback
8	30	L	S	N	MW	Setback
		R	S	N	YKK	Setback
9	20	L	S	N	DC	Setback
		R	S	N	HH	Setback
10	24	L	S	N	HH	Setback
		R	S	N	DC	Setback
11	23	L	S	N	DC	Setback
		R	S	N	HH	Setback
12	20	L	B	N	DC	Setback
		R	S	N	HH	Setback
13	26	L	S	N	YK	Setback
		R	S	N	TST	Setback
14	32	L	S	N	HH	Setback
		R	S	N	HH	Advance
15	31	L	S	N	YK	Setback
		R	S	N	TST	Setback
16	31	L	S	N	TST	Setback
		R	B	N	YK	Setback
17	51	L	S	N	DC	Setback
		R	B	N	HH	Setback
18	22	L	S	Y	HH	Setback
		R	B	Y	DC	Setback
19	33	L	S	N	TS	Setback
		R	S	N	HH	Setback
20	18	L	S	N	TST	Setback
		R	S	N	YK	Setback
21	20	L	S	N	TST	Setback
		R	S	N	YF	Setback
22	23	L	S	N	TST	Setback
		R	S	N	YF	Setback
23	20	L	S	N	HH	Setback
		R	S	Y	HH	Setback
24	20	L	S	N	RS	Setback
		R	S	N	HH	Setback
25	24	L	S	N	RS	Setback
		R	S	N	HH	Setback
26	19	L	S	N	TST	Setback
		R	S	N	YF	Setback
27	17	L	S	N	RS	Setback
		R	S	N	DC	Setback

## Sheet: Fig.3A
Case	Side	YF 1	AH 1	YF2	Average		S	B
1	L	156	157	157	156.667		156.667	154
	R	154	154	154	154		151.167	150.833
2	L	152	151.5	150	151.167		145.833	138
	R	146	146	145.5	145.833		156.167	145.667
3	L	156	156.5	156	156.167		150	135
	R	150	150	150	150		160	143
4	L	160	160	160	160		147.5	149.333
	R	150.5	151	151	150.833		145	158
5	L	147	147.5	148	147.5		146
	R	145	145	145	145		151.833
6	L	146	146	146	146		141.333
	R	153.5	151	151	151.833		150
7	L	138	138	138	138		155
	R	145	146	146	145.667		150
8	L	141.5	141	141.5	141.333		160
	R	150	150	150	150		140.667
9	L	155	155	155	155		151.5
	R	150	150	150	150		156
10	L	160	160	160	160		145
	R	140	141	141	140.667		152
11	L	151	152	151.5	151.5		149.667
	R	156	156	156	156		145
12	L	135	135	135	135		149
	R	145	145	145	145		140
13	L	152	152	152	152		142
	R	149	150	150	149.667		145
14	L	145	145	145	145		170
15	L	149	149	149	149		161.333
	R	140	140	140	140		150
16	L	142	142	142	142		134.5
	R	143	143	143	143		150
17	L	145	145	145	145		153.5
	R	149	149	150	149.333		148.333
18	L	170	170	170	170		155.167
	R	158	158	158	158		152.667
19	L	161	162	161	161.333		147
	R	150	150	150	150		153.333
20	L	134.5	134.5	134.5	134.5		158.167
	R	150	150	150	150		152.667
21	L	153.5	153.5	153.5	153.5		147.167
	R	148	148.5	148.5	148.333		143.5
22	L	155	155.5	155	155.167		158.167
	R	152.5	153	152.5	152.667		158
23	L	147	147	147	147		159.667
	R	153	154	153	153.333		152
24	L	157.5	158.5	158.5	158.167
	R	154	152	152	152.667
25	L	147	147.5	147	147.167
	R	143.5	143.5	143.5	143.5
26	L	158	158	158.5	158.167
	R	158	158	158	158
27	L	159	160	160	159.667
	R	152	152	152	152

## Sheet: Fig.3B
Case	Side	YF 1	AH 1	YF2	Average		S	B
1	L	2.59	2.96	2.96	2.83667		2.83667	3.33
	R	3.33	3.33	3.33	3.33		10.71	4.38
2	L	10.71	10.71	10.71	10.71		10.71	4.74667
	R	10.71	10.71	10.71	10.71		5.26	4.23
3	L	5.26	5.26	5.26	5.26		4.21	3.09333
	R	4.21	4.21	4.21	4.21		3.96	2.82
4	L	3.75	4.38	3.75	3.96		3.84867	3.82333
	R	4.38	4.38	4.38	4.38		3.46	6.45
5	L	3.846	3.85	3.85	3.84867		2.5
	R	3.46	3.46	3.46	3.46		3.21
6	L	2.5	2.5	2.5	2.5		4.07
	R	3.21	3.21	3.21	3.21		4.62
7	L	4.62	5	4.62	4.74667		3.33
	R	4.23	4.23	4.23	4.23		2.4
8	L	4.07	4.07	4.07	4.07		2.54
	R	4.62	4.62	4.62	4.62		2.54
9	L	3.33	3.33	3.33	3.33		3.85
	R	2.4	2.4	2.4	2.4		4.52
10	L	2.86	2.38	2.38	2.54		2.62
	R	2.86	2.38	2.38	2.54		3.33
11	L	3.85	3.85	3.85	3.85		2.22
	R	4.52	4.52	4.52	4.52		4.29
12	L	3.21	2.86	3.21	3.09333		4.35
	R	2.86	2.5	2.5	2.62		5
13	L	3.33	3.33	3.33	3.33		3.33333
	R	2.22	2.22	2.22	2.22		3.94667
14	L	4.29	4.29	4.29	4.29		5.30667
15	L	4.35	4.35	4.35	4.35		5
	R	5	5	5	5		6.80667
16	L	3.46	3.08	3.46	3.33333		4
	R	2.69	3.08	2.69	2.82		8
17	L	3.7	4.07	4.07	3.94667		3.13
	R	4.07	3.7	3.7	3.82333		2.5
18	L	5.18	5.56	5.18	5.30667		2.92
	R	6.45	6.45	6.45	6.45		10.24
19	L	5	5	5	5		2.5
	R	6.67	7.08	6.67	6.80667		3.11
20	L	4	4	4	4		3.30667
	R	8	8	8	8		3.71667
21	L	3.13	3.13	3.13	3.13		3.33
	R	2.5	2.5	2.5	2.5		2.54
22	L	2.92	2.92	2.92	2.92		6.67
	R	10.36	10	10.36	10.24		5.45
23	L	2.5	2.5	2.5	2.5		3.30667
	R	3	3.33	3	3.11		3.33
24	L	3.48	2.96	3.48	3.30667
	R	3.91	3.33	3.91	3.71667
25	L	3.33	3.33	3.33	3.33
	R	2.86	2.38	2.38	2.54
26	L	6.67	6.67	6.67	6.67
	R	5.45	5.45	5.45	5.45
27	L	3.48	2.96	3.48	3.30667
	R	3.33	3.33	3.33	3.33

## Sheet: Fig.3C
Case	Side	YF 1	AH 1	YF2	Average		S	B
1	L	1.64679	1.64679	1.64706	1.64688		1.64688	1.70687
	R	1.7	1.7331	1.6875	1.70687		1.40433	3.49956
2	L	1.36819	1.44479	1.4	1.40433		1.83377	3.86678
	R	1.87566	1.87566	1.75	1.83377		1.90367	2.66506
3	L	1.8555	1.99836	1.85714	1.90367		2.79654	2.79853
	R	2.72511	2.83117	2.83333	2.79654		2.2635	1.9995
4	L	2.30042	2.39916	2.09091	2.2635		1.7332	2.66506
	R	3.5	3.49869	3.5	3.49956		2.08405	3.78342
5	L	1.73314	1.73314	1.73333	1.7332		2.28148
	R	2.0844	2.0844	2.08333	2.08405		2.2
6	L	2.44444	2.2	2.2	2.28148		3.49913
	R	2.2	2.2	2.2	2.2		2.48853
7	L	4.00323	3.5971	4	3.86678		2.76488
	R	2.66425	2.66425	2.66667	2.66506		2.69076
8	L	3.49869	3.49869	3.5	3.49913		1.6378
	R	2.40126	2.66434	2.4	2.48853		2.05943
9	L	2.83142	2.62989	2.83333	2.76488		1.97488
	R	2.6355	2.80042	2.63636	2.69076		1.73325
10	L	1.60031	1.71309	1.6	1.6378		2.14658
	R	2.05973	2.05973	2.05882	2.05943		2.22091
11	L	2.00157	2	1.92308	1.97488		2.03005
	R	1.73321	1.73321	1.73333	1.73325		3.2149
12	L	2.7978	2.7978	2.8	2.79853		2.45786
	R	2.272	2.0844	2.08333	2.14658		2.77029
13	L	2.22025	2.22025	2.22222	2.22091		2.28871
	R	1.9985	2.09165	2	2.03005		2.83172
14	L	3.15752	3.33333	3.15385	3.2149		4.13333
15	L	2.26162	2.55642	2.55556	2.45786		2.44517
	R	2.77009	2.77155	2.76923	2.77029		2.31521
16	L	2.26667	2.3328	2.26667	2.28871		3.06629
	R	2	1.9985	2	1.9995		3.50837
17	L	2.83092	2.83092	2.83333	2.83172		2.66622
	R	2.66425	2.66425	2.66667	2.66506		3.19429
18	L	4.4	4	4	4.13333		1.74001
	R	3.556	3.66926	4.125	3.78342		2.58139
19	L	2.44553	2.44553	2.44444	2.44517		2.21774
	R	2.31492	2.31492	2.31579	2.31521		1.81251
20	L	3.0661	3.0661	3.06667	3.06629		2.26779
	R	3.43605	3.5436	3.54545	3.50837		2.35325
21	L	2.666	2.666	2.66667	2.66622		2.00325
	R	3.39808	3.09389	3.09091	3.19429		1.888
22	L	1.78489	1.72085	1.71429	1.74001		2.88964
	R	2.58042	2.58042	2.58333	2.58139		2.91194
23	L	2.2634	2.12314	2.26667	2.21774		1.84763
	R	1.814	1.81104	1.8125	1.81251		1.85775
24	L	2.25099	2.30237	2.25	2.26779
	R	2.3534	2.3534	2.35294	2.35325
25	L	1.90605	2.10369	2	2.00325
	R	1.88756	1.88756	1.88889	1.888
26	L	2.89	2.89003	2.88889	2.88964
	R	2.81679	3.10084	2.81818	2.91194
27	L	1.86511	1.81113	1.86667	1.84763
	R	1.84079	1.89036	1.84211	1.85775

## Sheet: Fig.3D
Case	Side	YF 1	AH 1	YF2	Average		S	B
1	L	2.31	2.31	2.31	2.31		2.31	2.31
	R	2.31	2.31	2.31	2.31		2.14	4.76
2	L	2.14	2.14	2.14	2.14		2.97667	1.60667
	R	3.21	2.86	2.86	2.97667		1.74	4.14
3	L	1.74	1.74	1.74	1.74		1.54	1.82
	R	1.54	1.54	1.54	1.54		4.76	4.14
4	L	4.76	4.76	4.76	4.76		2.25667	4.14
	R	4.76	4.76	4.76	4.76		1.82	7.46667
5	L	2.27	2.23	2.27	2.25667		1.6
	R	1.82	1.82	1.82	1.82		1.6
6	L	1.6	1.6	1.6	1.6		5.71
	R	1.6	1.6	1.6	1.6		5.39
7	L	1.72	1.38	1.72	1.60667		1.3
	R	4.14	4.14	4.14	4.14		1.43
8	L	5.71	5.71	5.71	5.71		2.98
	R	5.23	5.71	5.23	5.39		2.41
9	L	1.3	1.3	1.3	1.3		1.82
	R	1.43	1.43	1.43	1.43		1.43
10	L	2.98	2.98	2.98	2.98		2.12
	R	2.41	2.41	2.41	2.41		1.25
11	L	1.82	1.82	1.82	1.82		1.11
	R	1.43	1.43	1.43	1.43		2.68667
12	L	1.82	1.82	1.82	1.82		3.68333
	R	2.27	2.27	1.82	2.12		2.94
13	L	1.25	1.25	1.25	1.25		2.43333
	R	1.11	1.11	1.11	1.11		2.29667
14	L	3.23	2.58	2.25	2.68667		1.5
15	L	4.19	3.43	3.43	3.68333		1.71
	R	3.1	2.86	2.86	2.94		1.52333
16	L	2.4	2.5	2.4	2.43333		2.18333
	R	2	2.08	2	2.02667		2.18
17	L	2.41	2.07	2.41	2.29667		1.67
	R	3.49	2.41	3.79	3.23		2.08
18	L	1.5	1.5	1.5	1.5		1.3
	R	7.77	6.86	7.77	7.46667		1.07
19	L	1.71	1.71	1.71	1.71		1.63
	R	1.43	1.71	1.43	1.52333		2.02
20	L	2.18	2.19	2.18	2.18333		1.01
	R	2.18	2.18	2.18	2.18		3.63333
21	L	1.67	1.67	1.67	1.67	?	2.59
	R	2.08	2.08	2.08	2.08		2.34333
22	L	1.3	1.3	1.3	1.3		6.81333
	R	1.07	1.07	1.07	1.07		5
23	L	1.71	1.47	1.71	1.63		2.96
	R	2	2.06	2	2.02		3.13667
24	L	1.01	1.01	1.01	1.01
	R	3.63	3.64	3.63	3.63333
25	L	2.59	2.59	2.59	2.59
	R	2.59	2.22	2.22	2.34333
26	L	7.39	6.96	6.09	6.81333
	R	5	5	5	5
27	L	2.96	2.96	2.96	2.96
	R	3.53	2.94	2.94	3.13667

## Sheet: Fig.3E
Case	Side	YF 1	AH 1	YF2	Average		S	B
1	L	155	155	155	155		155	158.333
	R	159	158	158	158.333		161.333	148.167
2	L	161.5	161	161.5	161.333		142	134
	R	142	142	142	142		153.5	140.167
3	L	153.5	153.5	153.5	153.5		147.333	137.333
	R	147	147.5	147.5	147.333		162	137.667
4	L	162	162	162	162		143.5	143.667
	R	148	148.5	148	148.167		137.667	153.333
5	L	143.5	143.5	143.5	143.5		142.333
	R	137.5	137.5	138	137.667		153
6	L	142	142	143	142.333		139.167
	R	153	153	153	153		143.833
7	L	134	134	134	134		152.333
	R	140	140.5	140	140.167		148
8	L	139.5	139	139	139.167		154.333
	R	143.5	144	144	143.833		135.333
9	L	152	152.5	152.5	152.333		153
	R	148	148	148	148		157
10	L	154	154.5	154.5	154.333		142
	R	135	135.5	135.5	135.333		155.667
11	L	153	153	153	153		149.333
	R	157	157	157	157		141.5
12	L	137	138	137	137.333		149
	R	142	142	142	142		145
13	L	155	156	156	155.667		136.833
	R	149.5	149	149.5	149.333		143
14	L	141.5	141.5	141.5	141.5		172
15	L	149	149	149	149		157.667
	R	145	145	145	145		150
16	L	137	136.5	137	136.833		132.833
	R	138	137.5	137.5	137.667		156
17	L	143	143	143	143		155
	R	143.5	144	143.5	143.667		151.333
18	L	172	172	172	172		156
	R	153	154	153	153.333		154
19	L	157.5	158	157.5	157.667		148
	R	150	150	150	150		155
20	L	133	132.5	133	132.833		155.5
	R	156	156	156	156		150.333
21	L	155	155	155	155		147
	R	151	152	151	151.333		144
22	L	156	156	156	156		150.833
	R	154	154	154	154		150
23	L	148	148	148	148		150.833
	R	155	155	155	155		141.167
24	L	155.5	155.5	155.5	155.5
	R	150	151	150	150.333
25	L	147	147	147	147
	R	144	144	144	144
26	L	150.5	151	151	150.833
	R	150	150	150	150
27	L	150.5	151	151	150.833
	R	141	141.5	141	141.167

## Sheet: Fig.3F
Case	Side	YF 1	AH 1	YF2	Average	180-average		S	B
1	L	15	14	14.5	14.5	165.5		165.5	149.333
	R	31	30	31	30.6667	149.333		126.333	136
2	L	53	54	54	53.6667	126.333		128.333	132
	R	51	52	52	51.6667	128.333		137.5	146
3	L	42.5	42.5	42.5	42.5	137.5		141	159
	R	39	39	39	39	141		151	137.167
4	L	29	29	29	29	151		156.5	155.667
	R	44	44	44	44	136		142.833	141
5	L	23.5	23.5	23.5	23.5	156.5		143.333
	R	37	37.5	37	37.1667	142.833		133.167
6	L	37	36.5	36.5	36.6667	143.333		134.167
	R	47	46.5	47	46.8333	133.167		153.333
7	L	48	48	48	48	132		146
	R	34	34	34	34	146		147
8	L	46	45.5	46	45.8333	134.167		166
	R	27	26.5	26.5	26.6667	153.333		150.667
9	L	34	34	34	34	146		149
	R	33.5	32.5	33	33	147		148.333
10	L	13	15	14	14	166		181
	R	30	29	29	29.3333	150.667		141.333
11	L	31	31	31	31	149		138
	R	31	32	32	31.6667	148.333		138
12	L	21	21	21	21	159		140
	R	-1	-1	-1	-1	181		139.667
13	L	40	38	38	38.6667	141.333		149.667
	R	42	42	42	42	138		151.5
14	L	42	42	42	42	138		145
15	L	40	40	40	40	140		150.333
	R	40	41	40	40.3333	139.667		136.5
16	L	30	31	30	30.3333	149.667		126
	R	43	42.5	43	42.8333	137.167		141.667
17	L	28.5	28.5	28.5	28.5	151.5		141
	R	25	24	24	24.3333	155.667		144
18	L	35	35	35	35	145		154.167
	R	40	38	39	39	141		150
19	L	30	29	30	29.6667	150.333		139.833
	R	43.5	43.5	43.5	43.5	136.5		145.667
20	L	54	54	54	54	126		167.167
	R	39	38	38	38.3333	141.667		168
21	L	39	39	39	39	141		154.333
	R	36	36	36	36	144		156
22	L	26	25.5	26	25.8333	154.167		159
	R	30	30	30	30	150		147
23	L	40.5	40	40	40.1667	139.833		152.5
	R	33	35	35	34.3333	145.667		149.5
24	L	13	12.5	13	12.8333	167.167
	R	12	12	12	12	168
25	L	26	25.5	25.5	25.6667	154.333
	R	24	24	24	24	156
26	L	21	21	21	21	159
	R	33	33	33	33	147
27	L	27.5	27.5	27.5	27.5	152.5
	R	30.5	30.5	30.5	30.5	149.5

## Sheet: Fig.3G
Case	Side	YF 1	AH 1	YF2	Average		S	B
1	L	13.85	14.23	13.85	13.9767		13.9767	16.15
	R	16.15	16.15	16.15	16.15		13.57	17.14
2	L	13.57	13.57	13.57	13.57		14.29	17.24
	R	14.29	14.29	14.29	14.29		18.26	16.0933
3	L	18.26	18.26	18.26	18.26		19.5067	13.64
	R	19.26	20	19.26	19.5067		17.46	17.2667
4	L	18.1	17.14	17.14	17.46		13.64	14.48
	R	17.14	17.14	17.14	17.14		14.55	17.5467
5	L	13.64	13.64	13.64	13.64		14.2667
	R	14.55	14.55	14.55	14.55		15.2
6	L	14.4	14	14.4	14.2667		18.1
	R	15.2	15.2	15.2	15.2		18.1
7	L	17.24	17.24	17.24	17.24		17.92
	R	16.21	15.86	16.21	16.0933		19.05
8	L	18.1	18.1	18.1	18.1		14.47
	R	18.1	18.1	18.1	18.1		13.6767
9	L	17.83	17.83	18.1	17.92		14.7
	R	19.05	19.05	19.05	19.05		14.29
10	L	14.47	14.47	14.47	14.47		15.15
	R	13.79	13.45	13.79	13.6767		17.92
11	L	15	14.55	14.55	14.7		20.56
	R	14.29	14.29	14.29	14.29		15.6967
12	L	13.64	13.64	13.64	13.64		15.9
	R	14.55	15.45	15.45	15.15		17.6533
13	L	17.5	18.13	18.13	17.92		16.8533
	R	20.56	20.56	20.56	20.56		14.48
14	L	16.13	15.48	15.48	15.6967		18
15	L	17.42	15.14	15.14	15.9		17.6167
	R	17.24	17.86	17.86	17.6533		21.14
16	L	16.4	17.08	17.08	16.8533		15
	R	16.8	17.5	17.5	17.2667		16.25
17	L	14.48	14.48	14.48	14.48		17.5
	R	14.48	14.48	14.48	14.48		16.8067
18	L	18	18	18	18		18.26
	R	17.22	17.71	17.71	17.5467		15.36
19	L	17.43	17.71	17.71	17.6167		16.2167
	R	21.14	21.14	21.14	21.14		16.6033
20	L	15	15	15	15		17.1333
	R	16.25	16.25	16.25	16.25		16.4633
21	L	17.5	17.5	17.5	17.5		17.04
	R	17.08	16.67	16.67	16.8067		17.04
22	L	18.26	18.26	18.26	18.26		15.65
	R	15.36	15.36	15.36	15.36		16.43
23	L	15.71	16.47	16.47	16.2167		14.07
	R	16.29	16.76	16.76	16.6033		13.7233
24	L	16.96	17.22	17.22	17.1333
	R	16.67	16.36	16.36	16.4633
25	L	17.04	17.04	17.04	17.04
	R	17.04	17.04	17.04	17.04
26	L	15.65	15.65	15.65	15.65
	R	16.43	16.43	16.43	16.43
27	L	14.07	14.07	14.07	14.07
	R	14.11	13.53	13.53	13.7233
